# Supplementary material for: Evaluation of the coordinated development between Chinese cultural industry and scientific & technological innovation
Source: PLoS One. 2023 Jul 27;18(7):e0284213. doi: 10.1371/journal.pone.0284213 (PMC10374157; doi:10.1371/journal.pone.0284213)
Supplement: S1 Data — (XLSX) [file pone.0284213.s001.xlsx]

## Sheet: Sheet1
Year	Number of employees in CI and cultural relics industry	Number of culture, sports and entertainment legal entities	Number of persons engaged in literature and art and scientific research	Added value of culture and its related industries (100 million yuan)	Number of collections of cultural relics (pieces/sets)	Number of A-level tourist attractions by region	Number of cultural relics institutions by category	Number of public cultural facilities (public libraries + mass cultural Institutions)	State financial expenditure on culture, sports and media (100 million yuan)	Proportion of cultural expenditure in total financial expenditure (%)	Inbound overnight visitors (10 thousand people)	Number of foreign direct investment projects signed in culture, sports and entertainment industries	Amount of foreign direct investment actually utilized in culture, sports and entertainment industry (US $10,000)	Total number of overseas Chinese cultural centers	Public library floor area per 10,000 people (㎡)	Total public library collection (10,000 volumes)	Cultural activities organized by mass cultural institutions (Ten thousand times)	Number of scientific research and development institutions	Number of postgraduate training institutions in regular universities	Number of popular science activities (times)	Number of participants in popular science activities (ten thousand persons)	Number of science museums	Research and experimental development expenditure (100 million yuan)	Number of employees engaged in research and development works in relevant institutions (ten thousand persons)	Number of domestic patent applications authorized (pieces)	Number of published SI papers (ten thousand)	Number of published SI works (species)	Turnover of technology market (100 million yuan)	Sales revenue of new products of high-tech industry (ten thousand yuan)
2020	3402672	686805	4852	44945	50891012	13332	11314	46899	4245.58	0.0044	797	1407	39602	45	126	117930	109	3109	594	109011	48891.4	573	24393.1	51.94	3520901	195.17	49634	28251.5	6.85491e+08
2019	2325241	585224	5024	44363	51293830	12402	10562	47269	4086.31	0.0018	6572.52	804	62986	40	121.4	111181	136	3217	593	118937	20157.8	533	22143.6	48.53	2474406	195	52067	22398.4	5.91642e+08
2018	2407827	566593	5195	41171	49604379	11924	10160	47640	3537.86	0.0042	6289.57	749	52290	37	114.4	103716	123	3306	580	137807	16102.4	518	19677.9	46.43	1628881	184.36	53629	17697.4	5.68942e+08
2017	2482480	414973	5326	34722	48506647	10806	9931	47687	3391.93	0.0042	6073.84	476	69846	35	109	96953	111	3547	578	115999	16434	488	17606.1	46.22	1596977	170.09	54204	13424.2	535471108
2016	2348021	341182	5482	30785	44558807	8659	8954	47650	3163.08	0.41	5926.73	371	26732	30	103	90163	107	3611	576	128545	14740.8	473	15676.8	44.99	2335411	165	53284	11407	4.79242e+08
2015	2294445	297274	4961	27235	41388558	8954	8676	47430	3076.64	0.39	5688.57	238	78941	25	94.7	83844	96	3650	575	117506	15753	444	14169.9	43.63	1720828	164	52207	9835.79	4.14135e+08
2014	2040199	263384	4651	23940	40635827	7359	8421	47540	2691.48	0.38	5562.2	194	82338	20	90	79092	147	3677	571	125045	10581.7	380	13015.6	42.3	1163226	157	47470	8577.18	354941746
2013	2154948	230544	4739	21351	38408146	6604	7740	47372	2544.39	0.38	5568.59	151	82079	14	85.1	74896	74	3651	548	100700	13908.5	364	11846.6	40.9	883861	154	45730	7469.13	3.12296e+08
2012	2288389	121126	4156	18071	35054763	6042	6124	46952	2268.35	0.38	5772.49	145	53655	3	78.2	78852	69	3674	534	112453	11129.9	357	10298.4	38.82	1209402	152	46751	6437.07	255710383
